# Supplementary material for: A new generic system for the pantropical Caesalpinia group (Leguminosae)
Source: PhytoKeys. 2016 Oct 12;(71):1–160. doi: 10.3897/phytokeys.71.9203 (PMC5558824; doi:10.3897/phytokeys.71.9203)
Supplement: Supplementary material 1 — Table 3. Summary of the branch support results from phylogenetic analyses of the Caesalpinia group. [file phytokeys-071-001-s001.zip]

Archive with 6 entries (6 files):
- 9203_RF_3_56871_A_96255_Table_3.xlsx
- 9203_RF_50_56871_A_99030.zip
- 9203_RF_51_56871_A_99031.zip
- 9203_RF_52_56871_A_99032.zip
- 9203_RF_53_56871_A_99033.zip
- 9203_RF_54_56871_A_99034.zip
