# Supplementary material for: A new generic system for the pantropical Caesalpinia group (Leguminosae)
Source: PhytoKeys. 2016 Oct 12;(71):1–160. doi: 10.3897/phytokeys.71.9203 (PMC5558824; doi:10.3897/phytokeys.71.9203)
Supplement: Supplementary material 1 — Table 3. Summary of the branch support results from phylogenetic analyses of the Caesalpinia group. [file phytokeys-071-001-s001.zip › 9203_RF_3_56871_A_96255_Table_3.xlsx]

## Sheet: Feuil1
Table 3. Bootstrap support from the ML analyses of the six individual loci and the combined datasets, as well as Bootstrap support and Posterior probabilities from the parsimony and Bayesian analyses of the combined datasets, for various proposed genera from Gagnon et al. (2013). Results for the matrix with 39 taxa not shown, because they are virtually identical to the matrix with 30 taxa (only a…
Phylogenetic Analysis	Maximum likelihood													Parsimony							Bayesian
Matrix	ITS	matK	rps16	trnD-trnT	trnL-trnC	ycf6-psbm	1+	2+	3+	4+	5+	6		1+	2+	3+	4+	5+	6		1+	2+	3+	4+	5+	6
Nb sequences	251	89	298	235	171	193	408	312	223	175	76	30		408	312	223	175	76	30		408	312	223	175	76	30
Clades
Caesalpinia group	96	79	80	94	39	95	79	100	100	100	100	100		79	100	100	100	100	100		1.0	1.0	1.0	1.0	1.0	1.0
Haematoxylum	98	*	91	72	N-M	50	N-M	N-M	100	100	100	*		N-M	N-M	100	100	100	*		0.58	0.59	1.0	1.0	1.0	*
Tara	82	66	83	99	70	64	98	100	100	100	100	100		96	100	100	100	97	96		1.0	1.0	1.0	1.0	1.0	1.0
Coulteria	100	N-M	59	100	83	94	69	100	100	100	100	*		N-M	100	100	100	100	*		0.99	1.0	1.0	1.0	1.0	*
Caesalpinia s. s.	32	N-M	N-M	95	68	68	96	96	100	100	100	*		88	93	96	97	98	*		1.0	1.0	1.0	1.0	1.0	*
C. erianthera clade	100	*	96	99	97	97	100	100	100	100	100	*		97	100	100	100	100	*		1.0	1.0	1.0	1.0	1.0	*
C. trothae clade	100	100	100	100	99	100	100	100	100	100	100	*		95	100	100	100	100	*		1.0	1.0	1.0	1.0	1.0	*
Guilandina	100	60	63	91	82	100	91	100	100	100	*	--		72	100	100	100	*	--		0.99	1.0	1.0	1.0	*	--
Mezoneuron	N-M	57	84	41	N-M	94	95	100	100	100	100	100		93	100	100	100	100	100		0.99	1.0	1.0	1.0	1.0	1.0
Moullava	99	95	N-M	69	*	*	90	99	100	97	*	--		57	98	99	97	*	--		1.0	1.0	1.0	1.0	*	--
C. crista clade	*	*	92	*	*	*	N-M	*	*	*	*	*		N-M	*	*	*	*	*		N-M	*	*	*	*	*
Pterolobium	42	*	57	39	*	100	N-M	68	47	*	*	--		N-M	N-M	N-M	*	*	--		N-M	0.85	0.77	*	*	--
C. decapetala clade	68	78	70	33	*	80	94	100	100	99	*	*		85	96	93	80	*	*		1.0	1.0	1.0	1.0	*	*
Cenostigma + Poincianella B	99	92	51	72	46	94	54	100	100	100	100	--		76	99	100	100	100	--		1.0	1.0	1.0	1.0	1.0	--
Arquita	100	100	92	68	95	100	100	100	100	100	100	100		100	100	100	100	100	100		1.0	1.0	1.0	1.0	1.0	1.0
Pomaria	100	*	71	100	92	99	100	100	100	100	*	*		98	100	100	100	*	*		1.0	1.0	1.0	1.0	*	*
Core P-E group	100	52	97	64	100	100	86	100	100	100	100	100		56	100	100	100	100	100		1.0	1.0	1.0	1.0	1.0	1.0
Stahlia + Libidibia	100†	57	85	78	61	85	83	100	100	100	100	*,†		68	99	100	100	99	*,†		1.0	1.0	1.0	1.0	1.0	*,†
Hoffmannseggia	100	*	90	84	84	97	97	96	100	100	*	*		80	87	85	100	*	*		1.0	1.0	1.0	1.0	*	*
Monospecific genera
Cordeauxia	*	*	95	*	32	*	77	95	*	*	*	*		64	92	*	*	*	*		0.86	0.98	*	*	*	*
Stuhlmannia	N-M	*	N-M	84	N-M	78	36	68	96	94	*	*		N-M	N-M	92	92	*	*		N-M	0.86	1.0	1.0	*	*
C. echinata	100	N-M	N-M	N-M	79	30	71	83	100	99	100	*		62	83	98	96	100	*		0.99	0.95	1.0	1.0	1.0	*
C. pearsonii	100	100	100	100	*	100	100	100	100	100	100	*		100	100	100	100	100	*		1.0	1.0	1.0	1.0	1.0	*
Lophocarpinia	--	*	--	--	*	--	*	*	--	--	--	--		*	*	--	--	--	--		*	*	--	--	--	--
Stenodrepanum	--	*	--	--	100	--	100	*	--	--	--	--		97	*	--	--	--	--		1.0	*	--	--	--	--
C. mimosoides	--	--	100	100	*	100	*	*	*	*	--	--		*	*	*	*	--	--		*	*	*	*	--	--
Balsamocarpon	100	98	97	95	100	97	98	100	100	100	*	*		99	100	100	100	*	*		1.0	1.0	1.0	1.0	*	*
Zuccagnia	100	100	100	100	95	100	100	100	100	100	100	*		93	99	100	100	100	*		1.0	1.0	1.0	1.0	1.0	*
